# Supplementary material for: A temporal sequence of thalamic activity unfolds at transitions in behavioral arousal state
Source: Nat Commun. 2022 Sep 16;13:5442. doi: 10.1038/s41467-022-33010-8 (PMC9481532; doi:10.1038/s41467-022-33010-8)
Supplement: Supplementary file 4 — Source Data [file 41467_2022_33010_MOESM4_ESM.zip]

Archive with 13 entries (12 files):
- zipped source data files/
- zipped source data files/Fig S1b source data files.zip
- zipped source data files/Fig 4 source data files.zip
- zipped source data files/Fig 6 source data files.zip
- zipped source data files/Fig S11 source data files.zip
- zipped source data files/Fig 2 source data files.zip
- zipped source data files/Fig 5 source data files.zip
- zipped source data files/Fig S14 source data files.zip
- zipped source data files/Fig 7 source data files.zip
- zipped source data files/Fig 1 source data files.zip
- zipped source data files/Fig S12 source data files.zip
- zipped source data files/Fig S8 source data files.zip
- zipped source data files/Fig 3 source data files.zip
